# Supplementary material for: Unveiling Microbial Dynamics in the Spontaneous Fermentation of Oat and Rice Okara Sourdoughs
Source: Foods. 2026 Jul 9;15(14):2442. doi: 10.3390/foods15142442 (PMC13409664; doi:10.3390/foods15142442)
Supplement: Supplementary file 1 [file foods-15-02442-s001.zip]

Archive with 1 entries (1 files):
- foods-4377343-supplementary.pdf
